# Supplementary material for: SIRT1 upregulation promotes epithelial-mesenchymal transition by inducing senescence escape in endometriosis
Source: Sci Rep. 2022 Jul 19;12:12302. doi: 10.1038/s41598-022-16629-x (PMC9296487; doi:10.1038/s41598-022-16629-x)
Supplement: Supplementary file 13 — Supplementary Information 13. [file 41598_2022_16629_MOESM13_ESM.xlsx]

## Sheet: Supplementary Table S1A
Supplementary Table S1A. List of xCell scores for all specific cell types present in endometria from control and endometriosis patients.
GSE11691
		Endometrosis									Control
		GSM296884	GSM296885	GSM296886	GSM296887	GSM296888	GSM296889	GSM296890	GSM296891	GSM296892	GSM296875	GSM296876	GSM296877	GSM296878	GSM296879	GSM296880	GSM296881	GSM296882	GSM296883
Fibroblasts		0.0518258	0.0334423	0.146478	0.166821	0.139012	0.201074	0.118171	0.0687437	0.121941	0.0290797	0.115948	0.107521	0	0.0486731	0.0307684	0.0413591	0	0.00930019
stem cells		0.0917176	0.106004	0.141171	0.0806562	0.112049	0.107517	0.154187	0.0484573	0.100521	0.0230241	0.0730472	0.134163	0.0922969	0	0.0546634	6.06787e-19	0.118029	0.15297
Endothelial cells		0.0601427	0.0002898	0.0719889	0.0808812	0.126013	0.102648	0.16174	0.0581065	0.0634644	0.0590186	0.0199663	0.0558347	0.0105248	8.20107e-19	0.0104574	0.0103014	1.19367e-18	0.0135662
Macrophages/Monocytes	Macrophages	0.123845	0	1.1508e-18	2.23216e-18	0	0	2.1042e-18	0.022702	2.35383e-18	0.00391784	0	0.00787825	2.52744e-19	0.00390968	0	0	0.00100035	0
	Macrophages M1	0.0835714	0	0.00213742	0.00417544	6.19619e-05	0.00279213	5.78896e-20	0.0131617	0	0.00354757	2.09832e-19	0.00371936	0	0.000862523	0	0	0	3.55443e-19
	Macrophages M2	0.0418063	0.00701705	0.00263151	0	0.00368819	0	0	0.0227831	0.00110681	0.00284224	0.000455151	0.00636082	0.000258688	0.00760755	1.1759e-19	0	0.00185734	0
Tcells	Tgd cells	7.57417e-19	1.30398e-18	0	0	4.14074e-18	0	5.01068e-19	0	3.16418e-18	2.32795e-19	5.91608e-18	0	0.00228711	0	0	0	0.000574857	9.10051e-21
	Th1 cells	1.70032e-19	0.0215703	3.46533e-18	5.41725e-18	0	0	3.14943e-18	0.0181195	0.0184884	0.0532215	0.0192005	0	0.0778718	0.016189	0.0366912	0.0672386	0.0548286	0.0547041
	Th2 cells	0	0.0188963	0.0365757	0.0552343	0.0200707	0.0308029	1.72213e-19	0.0724614	0.0164115	0.0417714	0.0420814	0.0428625	0	0.0365428	0	0.0592315	0.00474958	0
	Tregs	6.51795e-18	1.63529e-18	2.35148e-18	0.00602953	1.00629e-19	0.00510622	0	0	3.41801e-18	5.05985e-18	0.00596559	6.51029e-19	1.15104e-19	0	0.00414195	1.73144e-18	0	0
Adipocytes		0.0487248	0	5.0496e-20	0.0283612	0.0291568	0.00114133	0.107623	0.0217657	0.0815379	0.00210147	0	0.075453	9.96169e-19	0.000121196	0	1.12583e-19	0	0.000111228
Granulocytes	Eosinophils	0	0.0197305	3.4284e-21	7.31347e-19	0.00318399	0	0	0	2.94843e-21	0	3.20079e-19	0.0175757	1.39941e-18	0.00386115	1.82205e-19	0.0031287	0.00715776	6.50234e-05
	Basophils	0	0.124432	2.98551e-20	0	0.0871144	2.83061e-18	4.27228e-18	0.0608769	5.82288e-19	0.0647571	0	0.0336589	0.0515852	0.03207	0.0527155	0.000908174	0.00914461	0.0841413
	Neutrophils	0	1.12673e-19	0.000708359	0	0.00325971	0.00173056	0.000154463	0.0030267	0.00150723	0	1.22025e-19	0.000287344	0	8.56648e-21	0	0.00111492	1.66384e-19	0
Astrocytes		0.00276395	0.0553485	0	0	1.4823e-18	0	2.59476e-18	0.0059433	0	0	0	0.00756376	1.58633e-18	0.0050685	0	0.00602331	0	0
Epithelial cells		0.000245218	0.0324458	6.93193e-19	0.000712691	1.14512e-19	0	0.00311417	0.0036031	0.0177559	0.127804	3.10927e-05	0.015394	0.258164	0.161165	0.195321	0.10236	0.225342	0.145405
Plasma cells		1.50498e-18	0.00543729	0	0.00312956	0.0068612	0.00995302	0.00143277	0	0.000158799	0.00348413	0.00309366	0.000569137	0.00547923	0.0217681	0.00316473	0.00173377	0.0236759	0.014821
Bcells	pro B-cells	2.14545e-19	0	0	2.28613e-18	2.20324e-18	0	0	4.35655e-19	0	4.60064e-19	2.16465e-19	0	0	3.00177e-21	6.66936e-19	0	1.42381e-18	1.73023e-18
	naive B-cells	0	0.0123524	0	8.85701e-19	7.13206e-19	1.49734e-18	1.99659e-20	0	0	0	3.15127e-19	0.0185863	1.52009e-18	1.30496e-19	6.20371e-19	0.000437402	0	0
	Class-switched memory B-cells	1.90155e-17	0	1.22207e-17	0	0	0	0	0	3.6275e-18	2.60847e-19	0	0.00387889	0	0.00899049	7.51751e-19	0	0	0.00388522
	Memory B-cells	0	0.0122487	0	0	6.387e-19	3.08915e-18	0	3.51536e-19	2.90703e-18	0.00164138	0	0	0	0.0024903	0.00498142	0.000794919	0	0.00223194
	B-cells	0	4.72979e-19	2.81671e-18	5.33344e-19	0	0	0	0	0	0	7.78148e-20	1.05233e-17	4.21645e-18	0.00408345	1.86251e-18	0.000655781	1.77594e-19	0
Others	Erythrocytes	9.51256e-20	0	0	2.26379e-20	3.65666e-19	0	9.59644e-20	0	3.79652e-21	0	4.70341e-19	1.07409e-22	1.25109e-18	1.46347e-19	0	0.000105693	0	0
	Keratinocytes	0	0	8.05856e-20	0	0	0	9.52227e-20	2.1277e-19	0.000353399	0.000743221	0	0.00126763	0.00126431	0.00557904	0.000583082	0.0009083	0.00485209	0.00149781
	Mast cells	0	0.0024425	0.00635536	1.64905e-19	0.000626043	0.00126239	0	0.000219985	2.85639e-18	0	0.0016178	0	0.000988183	8.95507e-23	2.44273e-20	0	1.71496e-19	0.0022044
	NK cells	0	0	8.13897e-18	0	4.27036e-18	6.99021e-19	3.34982e-18	3.46042e-19	0	0	0	2.99081e-18	0	2.74069e-18	3.20131e-18	0.00796441	0	4.5106e-18
Summary				Normalization
	Endometrosis	control			Endometrosis	cotrol
Bcells	0.024601	0.0526575		Bcells	0.0058923	0.01212
Tcells	0.319767	0.620154		Tcells	0.0765888	0.142739
Granulocytes	0.305725	0.982325		Granulocytes	0.0732255	0.226099
Adipocytes	0.31831	0.0777869		Adipocytes	0.0762399	0.017904
Astrocytes	0.0640557	0.0186556		Astrocytes	0.0153423	0.0042939
Erythrocytes	5.8319e-19	0.000105693		Erythrocytes	1.39683e-19	2.43271e-05
Keratinocytes	0.000353399	0.0166955		Keratinocytes	8.46442e-05	0.00384276
Macrophages/Monocytes	0.33148	0.0442174		Macrophages/Monocytes	0.0793942	0.0101774
Mast cells	0.0109063	0.00481038		Mast cells	0.00261221	0.00110719
NK cells	1.68042e-17	0.00796441		NK cells	4.02485e-18	0.00183315
Plasma cells	0.0269726	0.0777897		Plasma cells	0.00646034	0.0179047
Endothelial cells	0.725275	0.179669		Endothelial cells	0.173714	0.041354
Epithelial cells	0.0578769	1.23099		Epithelial cells	0.0138624	0.283333
Fibroblasts	1.04751	0.38265		Fibroblasts	0.250894	0.0880736
Stem cell	0.94228	0.648194		Stem cell	0.22569	0.149193
all	4.17511	4.34466		all	1	1
Normalization: Each cell component is divided by the total cell component sum, and the sum of all processed data should be equal to 1.

## Sheet: Supplementary Table S1B
	GSE5108
Supplementary Table S1B. List of xCell scores for epithelial cells and fibroblasts present in endometria from control and endometriosis patients.
GSE5108	Endometrosis											Control
	GSM114998	GSM115000	GSM115002	GSM115004	GSM115006	GSM115008	GSM115010	GSM115012	GSM115014	GSM115016	GSM115019	GSM114997	GSM114999	GSM115001	GSM115003	GSM115005	GSM115007	GSM115009	GSM115011	GSM115013	GSM115015	GSM115018
Epithelial cells	0	0.0189206	0.00743351	0.0012307	0.00212492	7.75174e-20	0.0165006	0.00695949	0.00931611	0.0248203	0.00485716	0.183799	0.1785	0.0870893	0.255729	0.0596571	0.0621698	0.0713714	0.0369559	0.0480755	0.0719189	0.0534309
Fibroblasts	2.61983e-19	0.0550705	0.0719075	0.120519	0.0133372	0.0116751	0.0185971	0.00553072	3.11233e-19	0.0121482	0.000164552	1.28871e-17	0.0129404	6.51159e-18	0	4.57914e-18	7.10568e-18	8.13824e-18	0	0	0	0.0152717
E-MEXP-1251	Endometrosis			Control
	H.P7.1.vessels.fibromuscular.nodule	H_P7.2.vessels.fibromuscular.nodu	H_P7.3.vessels.fibromuscular..nodu	H_P5.1.whole.tissue.control.pool	H_P5.2.whole.tissue.control.pool	H_P5.3.whole.tissue.control.pool
Epithelial cells	0	0	0	0.293	0.2104	0.2498
Fibroblasts	0.2975	0.1953	0.314	0	0	0
GSE11691	Endometrosis									Control
	GSM296884	GSM296885	GSM296886	GSM296887	GSM296888	GSM296889	GSM296890	GSM296891	GSM296892	GSM296875	GSM296876	GSM296877	GSM296878	GSM296879	GSM296880	GSM296881	GSM296882	GSM296883
Epithelial cells	0.000245218	0.0324458	6.93193e-19	0.000712691	1.14512e-19	0	0.00311417	0.0036031	0.0177559	0.127804	3.10927e-05	0.015394	0.258164	0.161165	0.195321	0.10236	0.225342	0.145405
Fibroblasts	0.0518258	0.0334423	0.146478	0.166821	0.139012	0.201074	0.118171	0.0687437	0.121941	0.0290797	0.115948	0.107521	0	0.0486731	0.0307684	0.0413591	0	0.00930019
